# Supplementary material for: ActIIR inhibition improves motor outcome and preserves muscle fibers after experimental autoimmune neuritis
Source: Acta Neuropathol Commun. 2026 Mar 27;14:86. doi: 10.1186/s40478-026-02277-z (PMC13063503; doi:10.1186/s40478-026-02277-z)
Supplement: Supplementary file 9 — Supplementary Material 9. [file 40478_2026_2277_MOESM9_ESM.xlsx]

## Sheet: HindPaw y
Supplemental Table 2. Kinematic gait analysis of 0 dpi vs 18 dpi. Related to Figure 3A and Supplemental Figure 2A.
SC Percentage	q | 0 dpi & 18 dpi not standardized	CI low | 0 dpi & 18 dpi not standardized	CI high | 0 dpi & 18 dpi not standardized	P-Value	Reject	Significance
4	-3.52665	-8.06702	1.01371	0.1232	No	n.s.
8	-3.14549	-7.73375	1.44277	0.1717	No	n.s.
12	-2.20373	-6.15229	1.74484	0.2634	No	n.s.
16	0.318633	-2.95773	3.59499	0.8439	No	n.s.
20	2.78169	0.0553173	5.50807	0.0458	Yes	*
24	1.65511	-1.0216	4.33181	0.2164	No	n.s.
28	-0.395628	-3.12654	2.33528	0.7694	No	n.s.
32	-0.818499	-2.91307	1.27608	0.4311	No	n.s.
36	-0.924878	-3.10262	1.25287	0.3926	No	n.s.
40	-1.06099	-2.03995	-0.0820282	0.0346	Yes	*
44	-1.12009	-2.03653	-0.203639	0.0183	Yes	*
48	-0.891476	-1.59777	-0.185185	0.0151	Yes	*
52	-0.702707	-1.0954	-0.310016	0.001	Yes	***
56	-0.702873	-1.14765	-0.258091	0.003	Yes	**
60	-0.545705	-0.998087	-0.0933224	0.0197	Yes	*
64	-0.478039	-0.893186	-0.0628916	0.0255	Yes	*
68	-0.625956	-1.09474	-0.157168	0.0106	Yes	*
72	-0.759833	-1.43717	-0.0824945	0.0292	Yes	*
76	-0.873271	-1.53731	-0.209231	0.0117	Yes	*
80	-0.404719	-1.00088	0.191441	0.1758	No	n.s.
84	-0.333577	-0.937591	0.270438	0.2683	No	n.s.
88	-0.111896	-0.808902	0.585109	0.7453	No	n.s.
92	-0.357036	-1.31264	0.598564	0.4514	No	n.s.
96	-1.09435	-3.97825	1.78955	0.4444	No	n.s.
100	-1.75111	-4.64814	1.14592	0.2266	No	n.s.
Two-way ANOVA by Tukey’s post-hoc test

## Sheet: Ankle y
SC Percentage	q | 0 dpi & 18 dpi not standardized	CI low | 0 dpi & 18 dpi not standardized	CI high | 0 dpi & 18 dpi not standardized	P-Value	Reject	Significance
4	0.63404	-6.02386	7.29194	0.8471	No	n.s.
8	1.68946	-4.98242	8.36133	0.6088	No	n.s.
12	5.81242	-0.60546	12.2303	0.0742	No	n.s.
16	-2.2473	-8.91471	4.42011	0.4965	No	n.s.
20	-0.0647441	-6.2276	6.09812	0.983	No	n.s.
24	-1.73625	-6.03786	2.56536	0.4163	No	n.s.
28	-2.51353	-4.77267	-0.254394	0.0304	Yes	*
32	-1.56692	-3.15991	0.0260752	0.0536	No	n.s.
36	-1.97013	-3.76102	-0.179244	0.0322	Yes	*
40	-1.44851	-3.40411	0.50709	0.1408	No	n.s.
44	-2.26119	-5.47396	0.951582	0.161	No	n.s.
48	-2.2572	-5.7046	1.1902	0.1912	No	n.s.
52	-2.19226	-6.59849	2.21398	0.3177	No	n.s.
56	-2.01382	-6.42064	2.393	0.3581	No	n.s.
60	-1.41537	-5.96062	3.12988	0.5296	No	n.s.
64	-1.22695	-5.76206	3.30817	0.5847	No	n.s.
68	-1.26603	-5.96144	3.42937	0.5859	No	n.s.
72	-1.30505	-6.41844	3.80834	0.606	No	n.s.
76	-1.02386	-6.19064	4.14291	0.6886	No	n.s.
80	0.300564	-5.39995	6.00108	0.915	No	n.s.
84	0.689188	-4.94459	6.32296	0.8044	No	n.s.
88	2.3239	-3.58587	8.23368	0.4282	No	n.s.
92	2.88562	-3.43308	9.20432	0.3584	No	n.s.
96	2.08735	-5.01791	9.19261	0.553	No	n.s.
100	2.90828	-4.13434	9.9509	0.4057	No	n.s.

## Sheet: Knee y
SC Percentage	q | 0 dpi & 18 dpi not standardized	CI low | 0 dpi & 18 dpi not standardized	CI high | 0 dpi & 18 dpi not standardized	P-Value	Reject	Significance
4	-4.96095	-9.5947	-0.327195	0.0367	Yes	*
8	-5.07413	-9.7059	-0.442353	0.0328	Yes	*
12	-5.63284	-10.1679	-1.09778	0.0166	Yes	*
16	-3.90356	-7.37684	-0.430272	0.0289	Yes	*
20	-3.02552	-6.24412	0.193089	0.0644	No	n.s.
24	-2.69322	-6.02875	0.642307	0.1096	No	n.s.
28	-1.81532	-4.89342	1.26277	0.2378	No	n.s.
32	-2.24786	-5.19858	0.702861	0.1302	No	n.s.
36	-2.04309	-5.04358	0.957399	0.1746	No	n.s.
40	-5.15955	-7.54479	-2.77431	0.0001	Yes	***
44	-4.66685	-7.19824	-2.13546	0.0007	Yes	***
48	-5.52419	-8.20192	-2.84645	0.0002	Yes	***
52	-5.51998	-8.29518	-2.74478	0.0003	Yes	***
56	-5.46657	-8.35952	-2.57363	0.0006	Yes	***
60	-4.7763	-7.71296	-1.83964	0.0024	Yes	**
64	-4.27668	-6.90852	-1.64484	0.0024	Yes	**
68	-4.46394	-7.05566	-1.87221	0.0014	Yes	**
72	-4.48093	-7.01351	-1.94836	0.0011	Yes	**
76	-4.34883	-6.93444	-1.76322	0.0018	Yes	**
80	-4.54959	-6.9978	-2.10137	0.0007	Yes	*
84	-4.60895	-7.18313	-2.03478	0.001	Yes	***
88	-5.02143	-7.56867	-2.47418	0.0004	Yes	***
92	-5.15383	-7.72088	-2.58677	0.0003	Yes	***
96	-5.25633	-8.63522	-1.87744	0.0034	Yes	**
100	-6.05408	-9.36379	-2.74436	0.0008	Yes	***

## Sheet: Hip y
SC Percentage	q | 0 dpi & 18 dpi not standardized	CI low | 0 dpi & 18 dpi not standardized	CI high | 0 dpi & 18 dpi not standardized	P-Value	Reject	Significance
4	-6.21824	-10.717	-1.71951	0.0084	Yes	**
8	-6.18424	-10.715	-1.65351	0.0091	Yes	**
12	-5.97418	-10.2213	-1.7271	0.0074	Yes	**
16	-5.08525	-8.09656	-2.07394	0.0017	Yes	**
20	-4.14791	-6.91149	-1.38432	0.0046	Yes	**
24	-4.49508	-7.16563	-1.82454	0.0017	Yes	**
28	-3.62715	-6.25701	-0.99729	0.0085	Yes	**
32	-3.85764	-6.62546	-1.08982	0.0079	Yes	**
36	-3.36531	-6.23836	-0.492267	0.0232	Yes	*
40	-5.21027	-8.04825	-2.3723	0.0008	Yes	***
44	-5.13145	-8.03508	-2.22782	0.0011	Yes	**
48	-6.07045	-9.12383	-3.01706	0.0003	Yes	***
52	-6.04873	-8.96861	-3.12885	0.0002	Yes	***
56	-5.64232	-8.27578	-3.00886	0.0001	Yes	***
60	-5.05981	-7.67461	-2.44502	0.0004	Yes	***
64	-4.72212	-7.07242	-2.37182	0.0003	Yes	***
68	-4.66045	-7.06198	-2.25891	0.0004	Yes	***
72	-4.83218	-7.31162	-2.35275	0.0004	Yes	***
76	-5.27787	-7.86284	-2.6929	0.0002	Yes	***
80	-5.68991	-8.18959	-3.19023	<0.0001	Yes	****
84	-5.82167	-8.38399	-3.25935	<0.0001	Yes	****
88	-6.44117	-8.98692	-3.89542	<0.0001	Yes	****
92	-6.55796	-9.15211	-3.96381	<0.0001	Yes	****
96	-6.62457	-9.91953	-3.32961	0.0003	Yes	***
100	-6.85866	-10.0618	-3.65549	0.0001	Yes	***

## Sheet: IliacCrest y
SC Percentage	q | 0 dpi & 18 dpi not standardized	CI low | 0 dpi & 18 dpi not standardized	CI high | 0 dpi & 18 dpi not standardized	P-Value	Reject	Significance
4	-8.52808	-12.8226	-4.2336	0.0003	Yes	***
8	-8.51559	-12.8245	-4.20671	0.0003	Yes	***
12	-8.11832	-12.2226	-4.01404	0.0003	Yes	***
16	-6.97638	-10.3038	-3.64895	0.0002	Yes	***
20	-6.03294	-9.11962	-2.94627	0.0004	Yes	***
24	-6.10779	-9.17914	-3.03644	0.0003	Yes	***
28	-5.48078	-8.78172	-2.17984	0.002	Yes	**
32	-6.08791	-9.49541	-2.68041	0.001	Yes	***
36	-5.60377	-9.30061	-1.90692	0.0042	Yes	**
40	-7.52621	-11.1354	-3.91704	0.0002	Yes	***
44	-7.51622	-11.1985	-3.83389	0.0002	Yes	***
48	-8.3865	-11.9906	-4.78237	<0.0001	Yes	****
52	-8.21176	-11.648	-4.77548	<0.0001	Yes	****
56	-7.56642	-10.793	-4.33989	<0.0001	Yes	****
60	-7.07228	-10.2478	-3.89679	<0.0001	Yes	****
64	-6.40711	-9.28564	-3.52858	<0.0001	Yes	****
68	-6.29308	-9.17296	-3.4132	0.0001	Yes	***
72	-6.04851	-9.0314	-3.06562	0.0003	Yes	***
76	-6.45616	-9.50738	-3.40494	0.0002	Yes	***
80	-7.09385	-10.0886	-4.09905	<0.0001	Yes	****
84	-7.40862	-10.5766	-4.24069	<0.0001	Yes	****
88	-8.46073	-11.5704	-5.35104	<0.0001	Yes	****
92	-8.57177	-11.6867	-5.45688	<0.0001	Yes	****
96	-8.52779	-12.036	-5.01957	<0.0001	Yes	****
100	-8.67959	-12.0515	-5.3077	<0.0001	Yes	****

## Sheet: HindPaw Velocity
SC Percentage	q | 0 dpi & 18 dpi not standardized	CI low | 0 dpi & 18 dpi not standardized	CI high | 0 dpi & 18 dpi not standardized	P-Value	Reject	Significance
4	-0.529283	-19.9421	18.8835	0.956	No	n.s.
8	1.19312	-18.4698	20.856	0.9022	No	n.s.
12	5.68427	-11.8951	23.2637	0.5141	No	n.s.
16	3.23264	-9.4666	15.9319	0.607	No	n.s.
20	9.11526	-2.77752	21.008	0.128	No	n.s.
24	7.3279	-2.67976	17.3356	0.1453	No	n.s.
28	0.110474	-8.6897	8.91065	0.9797	No	n.s.
32	-0.775875	-8.0549	6.50315	0.8291	No	n.s.
36	-0.846673	-8.38628	6.69293	0.8202	No	n.s.
40	-2.58847	-5.19716	0.0202133	0.0517	No	n.s.
44	-2.73958	-5.34717	-0.131992	0.0401	Yes	*
48	-1.80889	-3.83119	0.213409	0.0777	No	n.s.
52	-0.833803	-1.44267	-0.224938	0.0089	Yes	**
56	-0.672452	-1.26204	-0.082865	0.0268	Yes	*
60	-1.67478	-3.59212	0.242563	0.0846	No	n.s.
64	-0.978888	-3.27256	1.31479	0.3904	No	n.s.
68	0.125709	-1.18423	1.43565	0.8459	No	n.s.
72	0.128331	-1.41694	1.67361	0.8665	No	n.s.
76	-0.533532	-2.46918	1.40212	0.5777	No	n.s.
80	-4.57169	-8.92064	-0.222737	0.04	Yes	*
84	-4.96867	-9.28344	-0.653901	0.0254	Yes	*
88	-5.03633	-10.2869	0.214273	0.0595	No	n.s.
92	-6.76603	-13.3608	-0.171298	0.0447	Yes	*
96	-6.71745	-16.9688	3.53387	0.1909	No	n.s.
100	-8.52643	-20.3027	3.24984	0.1497	No	n.s.

## Sheet: Ankle Velocity
SC Percentage	q | 0 dpi & 18 dpi not standardized	CI low | 0 dpi & 18 dpi not standardized	CI high | 0 dpi & 18 dpi not standardized	P-Value	Reject	Significance
4	-1.21429	-13.8066	11.3781	0.8452	No	n.s.
8	-0.509888	-13.2377	12.2179	0.9353	No	n.s.
12	2.04338	-9.8758	13.9626	0.7287	No	n.s.
16	-0.869358	-9.95375	8.21504	0.8464	No	n.s.
20	3.9631	-4.34689	12.2731	0.3379	No	n.s.
24	1.69139	-6.12391	9.5067	0.6617	No	n.s.
28	-1.9132	-9.74249	5.91609	0.6214	No	n.s.
32	-2.0943	-9.0048	4.8162	0.5406	No	n.s.
36	-2.3687	-9.18383	4.44642	0.4833	No	n.s.
40	-2.78931	-5.33851	-0.240103	0.033	Yes	*
44	-2.80755	-5.5709	-0.0441962	0.0467	Yes	*
48	-2.5299	-4.88721	-0.172597	0.0363	Yes	*
52	-1.57551	-3.29161	0.140599	0.0706	No	n.s.
56	-1.20018	-2.99244	0.592082	0.1816	No	n.s.
60	-0.696032	-2.15487	0.762801	0.3376	No	n.s.
64	0.34314	-1.45238	2.13866	0.6991	No	n.s.
68	0.999661	-0.505292	2.50461	0.185	No	n.s.
72	-0.277425	-2.86525	2.3104	0.8282	No	n.s.
76	-0.403207	-3.08937	2.28296	0.7613	No	n.s.
80	-2.37989	-6.29196	1.53217	0.2237	No	n.s.
84	-2.21552	-5.92635	1.49531	0.2322	No	n.s.
88	0.0336255	-4.28771	4.35496	0.9874	No	n.s.
92	-0.794097	-5.37526	3.78706	0.7258	No	n.s.
96	2.32573	-4.38417	9.03563	0.4845	No	n.s.
100	1.40348	-5.71719	8.52414	0.6901	No	n.s.

## Sheet: Knee Velocity
SC Percentage	q | 0 dpi & 18 dpi not standardized	CI low | 0 dpi & 18 dpi not standardized	CI high | 0 dpi & 18 dpi not standardized	P-Value	Reject	Significance
4	-1.90033	-9.75913	5.95847	0.625	No	n.s.
8	-1.39396	-9.35376	6.56585	0.7231	No	n.s.
12	0.177693	-7.22325	7.57863	0.9612	No	n.s.
16	-0.715342	-7.21869	5.78801	0.8238	No	n.s.
20	2.29091	-3.66069	8.24251	0.438	No	n.s.
24	1.61011	-3.66309	6.88331	0.5376	No	n.s.
28	0.255786	-4.82584	5.33741	0.9188	No	n.s.
32	-0.0947834	-4.42544	4.23587	0.9646	No	n.s.
36	-0.692746	-5.06518	3.67969	0.7485	No	n.s.
40	-2.5383	-5.008	-0.0685988	0.0443	Yes	*
44	-2.90359	-5.82521	0.0180323	0.0513	No	n.s.
48	-2.84302	-5.62316	-0.0628726	0.0453	Yes	*
52	-2.53735	-4.60402	-0.470676	0.0178	Yes	*
56	-2.73948	-4.89586	-0.583105	0.0145	Yes	*
60	-1.91725	-3.92794	0.0934426	0.0609	No	n.s.
64	-1.33297	-3.88126	1.21533	0.2939	No	n.s.
68	-0.861364	-3.20379	1.48106	0.4585	No	n.s.
72	-1.28746	-4.52272	1.94781	0.4228	No	n.s.
76	-0.899751	-4.3352	2.5357	0.5967	No	n.s.
80	-0.625513	-4.33535	3.08432	0.733	No	n.s.
84	-0.730707	-4.12677	2.66535	0.6635	No	n.s.
88	0.409615	-3.88003	4.69926	0.8467	No	n.s.
92	-0.0547202	-4.4862	4.37676	0.98	No	n.s.
96	0.110352	-5.79454	6.01525	0.9698	No	n.s.
100	-0.201305	-6.3807	5.97809	0.9474	No	n.s.

## Sheet: Hip Velocity
SC Percentage	q | 0 dpi & 18 dpi not standardized	CI low | 0 dpi & 18 dpi not standardized	CI high | 0 dpi & 18 dpi not standardized	P-Value	Reject	Significance
4	-3.14437	-9.17839	2.88965	0.2957	No	n.s.
8	-2.81173	-8.88753	3.26407	0.3522	No	n.s.
12	-2.09298	-7.78596	3.60001	0.4586	No	n.s.
16	-1.58576	-6.66061	3.4891	0.5282	No	n.s.
20	0.712493	-3.98371	5.40869	0.7588	No	n.s.
24	0.635452	-3.99356	5.26447	0.7811	No	n.s.
28	0.696626	-3.49558	4.88883	0.7367	No	n.s.
32	0.511868	-3.46645	4.49019	0.7945	No	n.s.
36	-0.30869	-4.30776	3.69038	0.8758	No	n.s.
40	-1.47198	-4.18231	1.23836	0.2762	No	n.s.
44	-1.60751	-4.90483	1.68981	0.3274	No	n.s.
48	-2.10638	-5.25384	1.04108	0.1819	No	n.s.
52	-1.42277	-3.76076	0.915218	0.2236	No	n.s.
56	-1.3835	-4.14056	1.37356	0.3136	No	n.s.
60	-0.656477	-3.28456	1.9716	0.6137	No	n.s.
64	-0.485716	-3.61	2.63857	0.7531	No	n.s.
68	-1.14172	-4.54492	2.26149	0.4985	No	n.s.
72	-1.90465	-6.14111	2.3318	0.3658	No	n.s.
76	-1.65582	-5.99537	2.68373	0.4419	No	n.s.
80	-1.05462	-5.13502	3.02579	0.6015	No	n.s.
84	-0.424561	-4.45083	3.6017	0.8309	No	n.s.
88	0.248937	-3.82072	4.3186	0.9014	No	n.s.
92	0.301619	-3.68485	4.28809	0.8782	No	n.s.
96	0.586596	-4.00277	5.17596	0.7958	No	n.s.
100	0.414077	-4.41085	5.23901	0.862	No	n.s.

## Sheet: IliacCrest Velocity
SC Percentage	q | 0 dpi & 18 dpi not standardized	CI low | 0 dpi & 18 dpi not standardized	CI high | 0 dpi & 18 dpi not standardized	P-Value	Reject	Significance
4	-3.2165	-8.52066	2.08766	0.2252	No	n.s.
8	-2.92508	-8.27321	2.42305	0.2729	No	n.s.
12	-2.07826	-6.85401	2.69748	0.3812	No	n.s.
16	-1.49166	-5.7967	2.81339	0.4846	No	n.s.
20	-0.0285036	-4.13647	4.07946	0.9888	No	n.s.
24	-0.249076	-4.35262	3.85446	0.9022	No	n.s.
28	0.327411	-3.60592	4.26074	0.8662	No	n.s.
32	0.391666	-3.42446	4.20779	0.8354	No	n.s.
36	-0.0480763	-3.8582	3.76205	0.9796	No	n.s.
40	-1.43734	-4.31882	1.44414	0.3165	No	n.s.
44	-1.63689	-5.01594	1.74217	0.3304	No	n.s.
48	-2.07524	-5.25633	1.10585	0.1928	No	n.s.
52	-1.23115	-3.80275	1.34045	0.336	No	n.s.
56	-0.94183	-3.9834	2.09974	0.5319	No	n.s.
60	-0.31667	-3.07706	2.44373	0.8164	No	n.s.
64	0.135171	-3.17618	3.44652	0.9341	No	n.s.
68	-0.488796	-3.97011	2.99251	0.7763	No	n.s.
72	-1.16542	-5.4561	3.12527	0.5832	No	n.s.
76	-0.907228	-5.34163	3.52718	0.6791	No	n.s.
80	-0.802555	-4.8587	3.25359	0.689	No	n.s.
84	-0.252569	-4.31607	3.81093	0.8998	No	n.s.
88	-0.0972434	-4.07096	3.87647	0.9605	No	n.s.
92	0.0165569	-3.79449	3.8276	0.993	No	n.s.
96	-0.0965561	-4.47419	4.28108	0.9644	No	n.s.
100	-0.0866637	-4.64641	4.47308	0.9693	No	n.s.

[truncated: 3 more sheets: Ankle Angle, Knee Angle, Hip Angle]
