# Supplementary material for: ActIIR inhibition improves motor outcome and preserves muscle fibers after experimental autoimmune neuritis
Source: Acta Neuropathol Commun. 2026 Mar 27;14:86. doi: 10.1186/s40478-026-02277-z (PMC13063503; doi:10.1186/s40478-026-02277-z)
Supplement: Supplementary file 10 — Supplementary Material 10. [file 40478_2026_2277_MOESM10_ESM.xlsx]

## Sheet: HindPaw y
Supplemental Table 3. Normalized kinematic gait analysis of 0 dpi vs 18 dpi. Related to Figure 3B-G and Supplemental Figure 2, B and C.
SC Percentage	q | 0 dpi & 18 dpi	CI low | 0 dpi & 18 dpi	CI high | 0 dpi & 18 dpi	P-Value	Reject	Significance
4	-1.96734	-6.09791	2.16323	0.3385	No	n.s.
8	-1.63092	-5.80252	2.54068	0.4309	No	n.s.
12	-0.64299	-4.25697	2.97099	0.7189	No	n.s.
16	1.79898	-1.25764	4.8556	0.2388	No	n.s.
20	4.00003	1.45622	6.54383	0.0031	Yes	**
24	2.82649	0.326054	5.32692	0.028	Yes	*
28	0.138376	-2.4524	2.72915	0.9139	No	n.s.
32	-0.279496	-2.1988	1.63981	0.7682	No	n.s.
36	-0.439303	-2.44674	1.56814	0.6581	No	n.s.
40	-0.875281	-1.76717	0.0166051	0.0541	No	n.s.
44	-0.925035	-1.75951	-0.0905572	0.031	Yes	*
48	-0.736766	-1.37945	-0.0940771	0.0261	Yes	*
52	-0.568049	-0.939241	-0.196857	0.0039	Yes	**
56	-0.520374	-0.95103	-0.089718	0.0195	Yes	*
60	-0.364709	-0.799779	0.07036	0.0972	No	n.s.
64	-0.254576	-0.661194	0.152042	0.2108	No	n.s.
68	-0.405993	-0.842858	0.0308724	0.0674	No	n.s.
72	-0.478347	-1.10257	0.145877	0.1281	No	n.s.
76	-0.564333	-1.17587	0.0472076	0.0692	No	n.s.
80	-0.105783	-0.664799	0.453233	0.7019	No	n.s.
84	-0.0515971	-0.61556	0.512366	0.853	No	n.s.
88	0.143591	-0.515793	0.802974	0.6597	No	n.s.
92	-0.0948994	-0.959516	0.769717	0.8242	No	n.s.
96	-0.63863	-3.25108	1.97382	0.6212	No	n.s.
100	-1.19949	-3.82284	1.42387	0.3579	No	n.s.
Two-way ANOVA by Tukey’s post-hoc test

## Sheet: Ankle y
SC Percentage	q | 0 dpi & 18 dpi	CI low | 0 dpi & 18 dpi	CI high | 0 dpi & 18 dpi	P-Value	Reject	Significance
4	5.9291	-0.212984	12.0712	0.058	No	n.s.
8	6.86062	0.706738	13.0145	0.0301	Yes	*
12	9.80495	3.6214	15.9885	0.0029	Yes	**
16	0.559511	-5.90909	7.02811	0.861	No	n.s.
20	1.99593	-4.00187	7.99373	0.502	No	n.s.
24	0.346467	-3.726	4.41894	0.8632	No	n.s.
28	-1.15634	-3.30667	0.993982	0.2808	No	n.s.
32	-0.4113	-1.99539	1.17279	0.5998	No	n.s.
36	-0.751519	-2.47891	0.975875	0.3813	No	n.s.
40	-0.213684	-2.07397	1.6466	0.8161	No	n.s.
44	-0.887065	-3.82153	2.0474	0.5417	No	n.s.
48	-0.744902	-3.87685	2.38705	0.6307	No	n.s.
52	-0.430343	-4.41625	3.55556	0.827	No	n.s.
56	-0.152172	-4.12604	3.8217	0.9382	No	n.s.
60	0.492547	-3.61791	4.60301	0.8083	No	n.s.
64	1.04587	-3.12471	5.21645	0.6123	No	n.s.
68	0.979251	-3.32638	5.28488	0.6457	No	n.s.
72	1.38284	-3.45039	6.21607	0.5634	No	n.s.
76	1.74492	-3.13853	6.62837	0.4712	No	n.s.
80	3.23567	-2.25801	8.72935	0.2384	No	n.s.
84	3.69239	-1.74066	9.12544	0.1754	No	n.s.
88	5.41238	-0.237698	11.0625	0.0598	No	n.s.
92	5.99799	0.0104682	11.9855	0.0496	Yes	*
96	5.77496	-0.920526	12.4704	0.0883	No	n.s.
100	6.69756	0.0870986	13.308	0.0472	Yes	*

## Sheet: Knee y
SC Percentage	q | 0 dpi & 18 dpi	CI low | 0 dpi & 18 dpi	CI high | 0 dpi & 18 dpi	P-Value	Reject	Significance
4	0.453015	-3.91686	4.82289	0.8338	No	n.s.
8	0.353122	-4.01512	4.72136	0.87	No	n.s.
12	0.0261342	-4.25935	4.31162	0.9901	No	n.s.
16	1.58874	-1.76041	4.93789	0.3404	No	n.s.
20	2.4084	-0.716316	5.53312	0.126	No	n.s.
24	2.54946	-0.771494	5.87041	0.1274	No	n.s.
28	3.29931	0.14951	6.44911	0.0407	Yes	*
32	2.92727	-0.0410687	5.89562	0.0531	No	n.s.
36	2.95753	-0.10135	6.01642	0.0576	No	n.s.
40	-0.148096	-2.53162	2.23543	0.8999	No	n.s.
44	0.213118	-2.31553	2.74177	0.8645	No	n.s.
48	-0.594494	-3.24075	2.05176	0.6497	No	n.s.
52	-0.715628	-3.43806	2.0068	0.5953	No	n.s.
56	-0.571438	-3.3424	2.19952	0.6766	No	n.s.
60	0.0550801	-2.73635	2.84651	0.9681	No	n.s.
64	0.433007	-2.06467	2.93069	0.7258	No	n.s.
68	0.227563	-2.20028	2.6554	0.8495	No	n.s.
72	0.171236	-2.19098	2.53345	0.8833	No	n.s.
76	0.239128	-2.174	2.65225	0.841	No	n.s.
80	-0.0498686	-2.3155	2.21576	0.9644	No	n.s.
84	-0.15681	-2.53844	2.22482	0.8939	No	n.s.
88	-0.648895	-3.01966	1.72187	0.5803	No	n.s.
92	-0.775326	-3.1607	1.61005	0.5119	No	n.s.
96	-0.724545	-3.83786	2.38877	0.638	No	n.s.
100	-1.27898	-4.34085	1.78288	0.4004	No	n.s.

## Sheet: Hip y
SC Percentage	q | 0 dpi & 18 dpi	CI low | 0 dpi & 18 dpi	CI high | 0 dpi & 18 dpi	P-Value	Reject	Significance
4	1.28266	-2.99775	5.56307	0.5452	No	n.s.
8	1.31267	-2.99396	5.6193	0.5383	No	n.s.
12	1.62296	-2.42386	5.66978	0.4192	No	n.s.
16	2.4081	-0.520823	5.33702	0.1035	No	n.s.
20	3.32834	0.640132	6.01654	0.0169	Yes	*
24	2.87732	0.262756	5.49189	0.0321	Yes	*
28	3.62867	1.06342	6.19392	0.0071	Yes	**
32	3.40792	0.740907	6.07493	0.014	Yes	*
36	3.74186	0.968873	6.51485	0.0099	Yes	**
40	1.84733	-0.895557	4.59022	0.1792	No	n.s.
44	1.8249	-0.980606	4.63041	0.1941	No	n.s.
48	0.965785	-1.98036	3.91193	0.5083	No	n.s.
52	0.908165	-1.90234	3.71867	0.5143	No	n.s.
56	1.36148	-1.12523	3.84818	0.2724	No	n.s.
60	1.88849	-0.598119	4.3751	0.1314	No	n.s.
64	2.18427	-0.0229202	4.39146	0.0523	No	n.s.
68	2.20238	-0.0464276	4.45118	0.0546	No	n.s.
72	2.03529	-0.268648	4.33923	0.0813	No	n.s.
76	1.58979	-0.794321	3.97389	0.1834	No	n.s.
80	1.1332	-1.17812	3.44453	0.3247	No	n.s.
84	0.961338	-1.41372	3.33639	0.415	No	n.s.
88	0.252987	-2.11183	2.6178	0.8285	No	n.s.
92	0.135616	-2.25715	2.52838	0.9086	No	n.s.
96	0.211245	-2.81647	3.23896	0.8876	No	n.s.
100	0.118612	-2.82917	3.06639	0.9351	No	n.s.

## Sheet: IliacCrest y
SC Percentage	q | 0 dpi & 18 dpi	CI low | 0 dpi & 18 dpi	CI high | 0 dpi & 18 dpi	P-Value	Reject	Significance
4	0.289009	-3.84955	4.42756	0.8875	No	n.s.
8	0.300036	-3.85016	4.45023	0.8836	No	n.s.
12	0.757081	-3.18948	4.70364	0.698	No	n.s.
16	1.82019	-1.44771	5.08808	0.2643	No	n.s.
20	2.80444	-0.221146	5.83002	0.068	No	n.s.
24	2.64536	-0.383781	5.6745	0.0846	No	n.s.
28	3.3301	0.135737	6.52447	0.0416	Yes	*
32	2.78354	-0.503071	6.07015	0.094	No	n.s.
36	3.10546	-0.443656	6.65458	0.0841	No	n.s.
40	1.14541	-2.32287	4.61369	0.5052	No	n.s.
44	1.0853	-2.44944	4.62005	0.5354	No	n.s.
48	0.261245	-3.19495	3.71744	0.8784	No	n.s.
52	0.326206	-2.98975	3.64216	0.8421	No	n.s.
56	0.980163	-2.08688	4.0472	0.5189	No	n.s.
60	1.4156	-1.62444	4.45564	0.3492	No	n.s.
64	1.99196	-0.754402	4.73832	0.149	No	n.s.
68	2.07082	-0.679608	4.82124	0.1346	No	n.s.
72	2.3309	-0.507621	5.16943	0.1039	No	n.s.
76	1.93875	-0.957127	4.83462	0.1817	No	n.s.
80	1.26764	-1.58603	4.12131	0.3715	No	n.s.
84	0.924574	-2.07846	3.92761	0.5343	No	n.s.
88	-0.166193	-3.10681	2.77443	0.9089	No	n.s.
92	-0.267399	-3.19442	2.65962	0.8533	No	n.s.
96	-0.128564	-3.38734	3.13021	0.9363	No	n.s.
100	-0.158375	-3.27935	2.9626	0.9181	No	n.s.

## Sheet: HindPaw Velocity
SC Percentage	q | 0 dpi & 18 dpi	CI low | 0 dpi & 18 dpi	CI high | 0 dpi & 18 dpi	P-Value	Reject	Significance
4	11.0857	-5.29573	27.4672	0.1772	No	n.s.
8	12.6059	-4.00626	29.2181	0.1317	No	n.s.
12	16.4381	2.00683	30.8694	0.0269	Yes	*
16	12.1893	2.1636	22.2149	0.0188	Yes	*
20	16.6079	7.08246	26.1333	0.0013	Yes	**
24	13.9689	5.5181	22.4196	0.002	Yes	**
28	3.44041	-4.26141	11.1422	0.3689	No	n.s.
32	1.63112	-4.90805	8.17028	0.6142	No	n.s.
36	1.2731	-5.55841	8.10461	0.7062	No	n.s.
40	-2.20222	-4.5311	0.126664	0.063	No	n.s.
44	-2.38897	-4.71917	-0.0587706	0.0448	Yes	*
48	-1.64507	-3.45082	0.16067	0.0726	No	n.s.
52	-0.844494	-1.42941	-0.259574	0.0061	Yes	**
56	-0.736051	-1.30186	-0.170246	0.0125	Yes	*
60	-1.59346	-3.30329	0.116363	0.0666	No	n.s.
64	-0.938663	-2.98421	1.10688	0.3562	No	n.s.
68	0.0479372	-1.14149	1.23736	0.9349	No	n.s.
72	0.0956113	-1.2906	1.48182	0.8889	No	n.s.
76	-0.491159	-2.22062	1.2383	0.5662	No	n.s.
80	-3.98111	-7.81926	-0.142971	0.0425	Yes	*
84	-4.30232	-8.10845	-0.496196	0.028	Yes	*
88	-4.23439	-8.9072	0.438413	0.0741	No	n.s.
92	-5.6437	-11.4839	0.196492	0.0577	No	n.s.
96	-5.43276	-14.5448	3.6793	0.2329	No	n.s.
100	-7.00853	-17.4583	3.44125	0.1809	No	n.s.

## Sheet: Ankle Velocity
SC Percentage	q | 0 dpi & 18 dpi	CI low | 0 dpi & 18 dpi	CI high | 0 dpi & 18 dpi	P-Value	Reject	Significance
4	6.45011	-4.22378	17.124	0.2267	No	n.s.
8	7.07182	-3.72645	17.8701	0.1911	No	n.s.
12	9.43513	-0.53606	19.4063	0.0628	No	n.s.
16	6.01786	-1.23288	13.2686	0.1004	No	n.s.
20	9.85522	3.28002	16.4304	0.0046	Yes	**
24	7.39904	1.0018	13.7963	0.0249	Yes	*
28	1.30833	-5.41409	8.03074	0.6938	No	n.s.
32	0.354212	-5.77133	6.47976	0.9068	No	n.s.
36	-0.0914094	-6.19341	6.01059	0.9758	No	n.s.
40	-2.11239	-4.36351	0.138733	0.0649	No	n.s.
44	-2.10264	-4.54268	0.3374	0.0886	No	n.s.
48	-1.96796	-4.05631	0.1204	0.0638	No	n.s.
52	-1.12571	-2.65052	0.399094	0.1421	No	n.s.
56	-0.634012	-2.22382	0.955798	0.4218	No	n.s.
60	-0.163023	-1.45067	1.12462	0.7977	No	n.s.
64	1.06341	-0.482263	2.60908	0.1703	No	n.s.
68	1.6695	0.407598	2.9314	0.0112	Yes	*
72	0.751967	-1.5107	3.01463	0.5025	No	n.s.
76	0.675463	-1.66284	3.01377	0.5596	No	n.s.
80	-0.814017	-4.23509	2.60705	0.6305	No	n.s.
84	-0.592561	-3.80146	2.61634	0.7087	No	n.s.
88	1.80392	-2.1156	5.72343	0.3548	No	n.s.
92	1.27344	-2.79625	5.34314	0.5276	No	n.s.
96	4.45468	-1.61403	10.5234	0.1443	No	n.s.
100	3.72826	-2.6987	10.1552	0.2454	No	n.s.

## Sheet: Knee Velocity
SC Percentage	q | 0 dpi & 18 dpi	CI low | 0 dpi & 18 dpi	CI high | 0 dpi & 18 dpi	P-Value	Reject	Significance
4	3.76772	-2.78404	10.3195	0.2495	No	n.s.
8	4.21465	-2.43142	10.8607	0.2052	No	n.s.
12	5.71017	-0.362067	11.7824	0.0643	No	n.s.
16	4.52599	-0.750683	9.80267	0.09	No	n.s.
20	7.00504	2.17882	11.8313	0.0059	Yes	**
24	6.07083	1.71046	10.4312	0.008	Yes	**
28	3.34691	-0.910663	7.60448	0.1189	No	n.s.
32	2.52539	-1.25342	6.3042	0.1824	No	n.s.
36	1.81666	-2.06459	5.69791	0.3468	No	n.s.
40	-0.906122	-3.0584	1.24616	0.3967	No	n.s.
44	-1.29315	-3.82488	1.23858	0.3052	No	n.s.
48	-1.45405	-3.90112	0.993027	0.2344	No	n.s.
52	-1.29941	-3.08694	0.488119	0.1481	No	n.s.
56	-1.44106	-3.31117	0.429041	0.126	No	n.s.
60	-0.703946	-2.42338	1.01549	0.4097	No	n.s.
64	-0.0963058	-2.26084	2.06823	0.9282	No	n.s.
68	0.369768	-1.5994	2.33894	0.7041	No	n.s.
72	0.188096	-2.58382	2.96002	0.8907	No	n.s.
76	0.58393	-2.36686	3.53472	0.689	No	n.s.
80	1.11109	-2.16911	4.39129	0.4944	No	n.s.
84	1.07866	-1.88485	4.04217	0.4631	No	n.s.
88	2.36414	-1.46442	6.19271	0.217	No	n.s.
92	2.1072	-1.79012	6.00453	0.2783	No	n.s.
96	2.5201	-2.72722	7.76742	0.3345	No	n.s.
100	2.30939	-3.18261	7.8014	0.3973	No	n.s.

## Sheet: Hip Velocity
SC Percentage	q | 0 dpi & 18 dpi	CI low | 0 dpi & 18 dpi	CI high | 0 dpi & 18 dpi	P-Value	Reject	Significance
4	1.361	-3.80646	6.52845	0.5946	No	n.s.
8	1.65459	-3.55086	6.86004	0.5212	No	n.s.
12	2.38419	-2.45048	7.21886	0.3219	No	n.s.
16	2.75569	-1.42871	6.94009	0.1887	No	n.s.
20	4.72081	0.919211	8.52242	0.0167	Yes	*
24	4.46792	0.595713	8.34013	0.0252	Yes	*
28	3.62965	0.201607	7.0577	0.0387	Yes	*
32	3.17758	-0.246995	6.60216	0.0678	No	n.s.
36	2.32095	-1.15846	5.80035	0.1832	No	n.s.
40	0.39424	-1.88423	2.67271	0.7263	No	n.s.
44	0.284203	-2.49409	3.0625	0.8359	No	n.s.
48	-0.311958	-2.98558	2.36166	0.8133	No	n.s.
52	0.216103	-1.66847	2.10068	0.8164	No	n.s.
56	0.311858	-1.96939	2.59311	0.782	No	n.s.
60	0.943534	-1.19657	3.08364	0.3751	No	n.s.
64	1.29192	-1.33131	3.91515	0.3226	No	n.s.
68	0.660221	-2.23672	3.55716	0.645	No	n.s.
72	0.0520998	-3.61704	3.72124	0.9771	No	n.s.
76	0.272514	-3.50506	4.05009	0.8839	No	n.s.
80	0.823194	-2.75586	4.40225	0.6419	No	n.s.
84	1.44939	-2.05428	4.95306	0.4049	No	n.s.
88	2.28947	-1.294	5.87293	0.2019	No	n.s.
92	2.43533	-1.03016	5.90083	0.1616	No	n.s.
96	2.88734	-1.1624	6.93707	0.1558	No	n.s.
100	2.78669	-1.50429	7.07766	0.1947	No	n.s.

## Sheet: IliacCrest Velocity
SC Percentage	q | 0 dpi & 18 dpi	CI low | 0 dpi & 18 dpi	CI high | 0 dpi & 18 dpi	P-Value	Reject	Significance
4	0.686349	-3.96701	5.33971	0.7653	No	n.s.
8	0.943556	-3.74885	5.63596	0.6842	No	n.s.
12	1.82078	-2.34237	5.98393	0.3789	No	n.s.
16	2.40739	-1.21223	6.02701	0.1845	No	n.s.
20	3.66835	0.21983	7.11687	0.0379	Yes	*
24	3.33156	-0.221218	6.88435	0.0651	No	n.s.
28	3.23756	-0.0745457	6.54967	0.055	No	n.s.
32	3.09937	-0.255871	6.45461	0.0689	No	n.s.
36	2.60384	-0.73513	5.94281	0.1217	No	n.s.
40	0.623208	-1.79903	3.04544	0.6031	No	n.s.
44	0.45222	-2.37144	3.27588	0.7459	No	n.s.
48	-0.0530762	-2.70476	2.59861	0.9677	No	n.s.
52	0.622358	-1.36972	2.61444	0.5283	No	n.s.
56	0.903771	-1.57947	3.38701	0.4631	No	n.s.
60	1.45297	-0.751612	3.65755	0.1884	No	n.s.
64	2.07283	-0.745252	4.89091	0.1435	No	n.s.
68	1.45414	-1.5453	4.45359	0.33	No	n.s.
72	0.899705	-2.87331	4.67272	0.6298	No	n.s.
76	1.10356	-2.81832	5.02543	0.5698	No	n.s.
80	1.13187	-2.40284	4.66658	0.5181	No	n.s.
84	1.67156	-1.84273	5.18584	0.3391	No	n.s.
88	1.98082	-1.45785	5.4195	0.2487	No	n.s.
92	2.17804	-1.07244	5.42852	0.1813	No	n.s.
96	2.23337	-1.60509	6.07182	0.244	No	n.s.
100	2.31624	-1.71132	6.3438	0.2494	No	n.s.

[truncated: 3 more sheets: Ankle Angle, Knee Angle, Hip Angle]
