# Supplementary material for: ActIIR inhibition improves motor outcome and preserves muscle fibers after experimental autoimmune neuritis
Source: Acta Neuropathol Commun. 2026 Mar 27;14:86. doi: 10.1186/s40478-026-02277-z (PMC13063503; doi:10.1186/s40478-026-02277-z)
Supplement: Supplementary file 11 — Supplementary Material 11. [file 40478_2026_2277_MOESM11_ESM.xlsx]

## Sheet: HindPaw y
Supplemental Table 4. Normalized kinematic gait analysis of 0 dpi vs 18 dpi. Related to Figure 4A-F and Supplemental Figure 2, D, and E.
SC Percentage	q | Sham & ActIIR-AB 5 mg	CI low | Sham & ActIIR-AB 5 mg	CI high | Sham & ActIIR-AB 5 mg	P-Value	Reject	Significance
4	0.063482	-5.07067	5.19764	0.9792	No	n.s.
8	0.063482	-5.07067	5.19764	0.9792	No	n.s.
12	-1.41741	-5.99062	3.1558	0.517	No	n.s.
16	1.74088	-2.04234	5.52409	0.3404	No	n.s.
20	1.3034	-3.25987	5.86667	0.55	No	n.s.
24	0.0734502	-5.58523	5.73213	0.9782	No	n.s.
28	-0.958913	-4.46767	2.54985	0.5671	No	n.s.
32	0.324974	-2.86219	3.51214	0.83	No	n.s.
36	0.721355	-2.21316	3.65587	0.6063	No	n.s.
40	-0.306714	-1.58703	0.973602	0.6154	No	n.s.
44	0.295379	-0.335581	0.926339	0.3324	No	n.s.
48	0.338563	-0.37616	1.05329	0.3269	No	n.s.
52	0.431448	-0.206151	1.06905	0.1687	No	n.s.
56	0.16086	-0.380569	0.702289	0.5343	No	n.s.
60	0.0896208	-0.629435	0.808676	0.7931	No	n.s.
64	0.0952399	-0.541746	0.732226	0.7532	No	n.s.
68	0.114036	-0.654128	0.882201	0.7549	No	n.s.
72	0.0817813	-0.694851	0.858414	0.8246	No	n.s.
76	0.533273	-0.635771	1.70232	0.3445	No	n.s.
80	0.321714	-0.93258	1.57601	0.5909	No	n.s.
84	-0.0332482	-1.47018	1.40369	0.9611	No	n.s.
88	-0.60853	-1.66912	0.452064	0.2387	No	n.s.
92	-0.487227	-1.5066	0.532151	0.3227	No	n.s.
96	-0.129064	-2.23188	1.97375	0.8971	No	n.s.
100	0.423702	-1.47865	2.32606	0.6402	No	n.s.
Mixed two-way ANOVA followed by Tukey’s post-hoc test

## Sheet: Ankle y
SC Percentage	q | Sham & ActIIR-AB 5 mg	CI low | Sham & ActIIR-AB 5 mg	CI high | Sham & ActIIR-AB 5 mg	P-Value	Reject	Significance
4	1.11816	-5.80466	8.04098	0.7342	No	n.s.
8	1.11816	-5.80466	8.04098	0.7342	No	n.s.
12	-1.88351	-12.1885	8.42152	0.7009	No	n.s.
16	1.34528	-8.3633	11.0539	0.7707	No	n.s.
20	4.08616	-2.3838	10.5561	0.197	No	n.s.
24	2.80538	-4.43031	10.0411	0.4196	No	n.s.
28	0.913819	-2.03278	3.86042	0.5168	No	n.s.
32	1.79856	-0.844169	4.44128	0.1665	No	n.s.
36	2.2706	-0.171188	4.71238	0.066	No	n.s.
40	0.836951	-2.08624	3.76014	0.549	No	n.s.
44	1.49045	-1.72246	4.70336	0.3366	No	n.s.
48	0.815659	-2.66007	4.29139	0.6226	No	n.s.
52	2.05288	-2.32454	6.43029	0.3316	No	n.s.
56	-0.0312273	-4.03177	3.96932	0.9869	No	n.s.
60	1.42199	-3.80901	6.653	0.5691	No	n.s.
64	0.99919	-3.03468	5.03306	0.6036	No	n.s.
68	-0.0539917	-5.11873	5.01075	0.9821	No	n.s.
72	0.696053	-3.25546	4.64757	0.7112	No	n.s.
76	1.44318	-2.99644	5.88281	0.4971	No	n.s.
80	0.596979	-2.54398	3.73793	0.6897	No	n.s.
84	-0.226234	-2.83812	2.38565	0.8553	No	n.s.
88	-0.567078	-2.69945	1.56529	0.5775	No	n.s.
92	-1.42242	-3.6972	0.852362	0.2012	No	n.s.
96	-0.552518	-3.94596	2.84092	0.7321	No	n.s.
100	0.419673	-2.37644	3.21579	0.7523	No	n.s.

## Sheet: Knee y
SC Percentage	q | Sham & ActIIR-AB 5 mg	CI low | Sham & ActIIR-AB 5 mg	CI high | Sham & ActIIR-AB 5 mg	P-Value	Reject	Significance
4	-0.577967	-6.2527	5.09677	0.8302	No	n.s.
8	-0.577967	-6.2527	5.09677	0.8302	No	n.s.
12	0.880567	-3.60135	5.36248	0.6799	No	n.s.
16	2.59751	-1.41472	6.60975	0.1867	No	n.s.
20	2.19195	-1.19487	5.57877	0.1868	No	n.s.
24	1.71114	-1.36895	4.79123	0.2533	No	n.s.
28	1.49366	-1.57052	4.55784	0.3135	No	n.s.
32	1.23484	-2.4913	4.96098	0.4889	No	n.s.
36	0.268395	-4.49399	5.03078	0.9055	No	n.s.
40	0.201464	-3.5099	3.91283	0.909	No	n.s.
44	-0.401947	-4.57416	3.77027	0.8393	No	n.s.
48	-0.111897	-4.41525	4.19146	0.9563	No	n.s.
52	-0.844911	-5.18108	3.49125	0.6823	No	n.s.
56	-0.559243	-4.84482	3.72633	0.7837	No	n.s.
60	-1.13015	-5.47825	3.21795	0.586	No	n.s.
64	-0.737039	-4.48831	3.01423	0.6799	No	n.s.
68	-0.22285	-3.72905	3.28335	0.8935	No	n.s.
72	-0.518558	-3.94158	2.90446	0.75	No	n.s.
76	-1.4626	-4.65841	1.73322	0.343	No	n.s.
80	-1.23814	-3.82574	1.34945	0.3222	No	n.s.
84	-1.43452	-4.44232	1.57327	0.3237	No	n.s.
88	-1.7869	-4.73391	1.16012	0.2144	No	n.s.
92	-1.5226	-4.87207	1.82686	0.3461	No	n.s.
96	-1.61239	-5.3559	2.13113	0.3712	No	n.s.
100	-0.849827	-4.16019	2.46054	0.5906	No	n.s.

## Sheet: Hip y
SC Percentage	q | Sham & ActIIR-AB 5 mg	CI low | Sham & ActIIR-AB 5 mg	CI high | Sham & ActIIR-AB 5 mg	P-Value	Reject	Significance
4	0.357114	-4.70061	5.41483	0.8818	No	n.s.
8	0.357114	-4.70061	5.41483	0.8818	No	n.s.
12	1.90835	-2.49622	6.31291	0.3685	No	n.s.
16	2.26512	-2.20677	6.737	0.2957	No	n.s.
20	0.948267	-2.72504	4.62157	0.5885	No	n.s.
24	0.419066	-3.08985	3.92798	0.8016	No	n.s.
28	1.0977	-2.04721	4.24261	0.4665	No	n.s.
32	1.3442	-2.33058	5.01899	0.4458	No	n.s.
36	0.679084	-3.51684	4.875	0.7337	No	n.s.
40	0.272257	-2.99863	3.54314	0.8609	No	n.s.
44	0.0271069	-3.27279	3.327	0.9862	No	n.s.
48	0.249347	-3.04331	3.54201	0.8733	No	n.s.
52	-0.663394	-3.96499	2.63821	0.6731	No	n.s.
56	-0.604791	-4.15809	2.94851	0.7205	No	n.s.
60	-0.942329	-4.61182	2.72716	0.5905	No	n.s.
64	-0.486982	-3.85195	2.87798	0.7608	No	n.s.
68	-0.0370581	-3.31166	3.23754	0.981	No	n.s.
72	0.0264967	-3.37796	3.43095	0.9869	No	n.s.
76	-0.473706	-3.63766	2.69025	0.7529	No	n.s.
80	-0.953197	-3.46334	1.55694	0.429	No	n.s.
84	-1.9339	-5.23425	1.36645	0.2294	No	n.s.
88	-2.24841	-5.6358	1.13898	0.1765	No	n.s.
92	-2.00794	-5.85586	1.83998	0.2819	No	n.s.
96	-1.75718	-5.82745	2.31308	0.3702	No	n.s.
100	-0.874756	-4.15632	2.40681	0.5766	No	n.s.

## Sheet: IliacCrest y
SC Percentage	q | Sham & ActIIR-AB 5 mg	CI low | Sham & ActIIR-AB 5 mg	CI high | Sham & ActIIR-AB 5 mg	P-Value	Reject	Significance
4	1.21643	-3.23173	5.66458	0.5669	No	n.s.
8	1.21643	-3.23173	5.66458	0.5669	No	n.s.
12	2.32927	-1.98295	6.64149	0.266	No	n.s.
16	2.266	-2.31272	6.84472	0.3065	No	n.s.
20	0.639157	-3.28311	4.56142	0.7319	No	n.s.
24	0.132275	-3.80094	4.06549	0.9435	No	n.s.
28	1.04757	-2.59377	4.68891	0.5471	No	n.s.
32	1.57819	-2.59605	5.75243	0.431	No	n.s.
36	0.907718	-3.60463	5.42007	0.6727	No	n.s.
40	0.512009	-3.23255	4.25657	0.7736	No	n.s.
44	0.228055	-3.45089	3.907	0.8961	No	n.s.
48	0.354547	-3.27637	3.98546	0.8371	No	n.s.
52	-0.796067	-4.48103	2.8889	0.6502	No	n.s.
56	-0.921359	-4.89274	3.05002	0.6265	No	n.s.
60	-1.05817	-4.92156	2.80523	0.5663	No	n.s.
64	-0.670555	-4.14098	2.79987	0.6848	No	n.s.
68	-0.531688	-3.85708	2.79371	0.7368	No	n.s.
72	-0.454158	-3.73959	2.83128	0.7712	No	n.s.
76	-0.552423	-3.89489	2.79004	0.7283	No	n.s.
80	-1.15623	-4.13584	1.82338	0.4192	No	n.s.
84	-2.09984	-5.76287	1.5632	0.2391	No	n.s.
88	-2.4747	-6.26461	1.31521	0.1831	No	n.s.
92	-2.17943	-6.28117	1.92231	0.2736	No	n.s.
96	-1.89089	-6.21766	2.43588	0.3645	No	n.s.
100	-1.19667	-4.90415	2.51082	0.5001	No	n.s.

## Sheet: HindPaw Velocity
SC Percentage	q | Sham & ActIIR-AB 5 mg	CI low | Sham & ActIIR-AB 5 mg	CI high | Sham & ActIIR-AB 5 mg	P-Value	Reject	Significance
4	-0.668443	-12.7255	11.3886	0.907	No	n.s.
8	-0.668443	-12.7255	11.3886	0.907	No	n.s.
12	-4.49586	-16.759	7.76724	0.4448	No	n.s.
16	-4.27033	-14.3392	5.79852	0.3784	No	n.s.
20	-8.02741	-23.546	7.49118	0.2859	No	n.s.
24	-12.0495	-30.7577	6.65877	0.1888	No	n.s.
28	-12.0493	-26.3363	2.23765	0.092	No	n.s.
32	-6.4681	-18.1919	5.25566	0.2564	No	n.s.
36	-5.46211	-17.7455	6.82133	0.3564	No	n.s.
40	-4.79294	-9.81049	0.22462	0.0597	No	n.s.
44	0.0191777	-3.04111	3.07946	0.9895	No	n.s.
48	0.447389	-2.74229	3.63707	0.768	No	n.s.
52	-0.62511	-1.89027	0.640049	0.3072	No	n.s.
56	-0.0751424	-1.25661	1.10632	0.8934	No	n.s.
60	0.194897	-0.815945	1.20574	0.6855	No	n.s.
64	1.47771	-1.16865	4.12406	0.2509	No	n.s.
68	1.48263	-1.17658	4.14183	0.2516	No	n.s.
72	1.62972	-0.838201	4.09765	0.1785	No	n.s.
76	0.418525	-0.345864	1.18291	0.2599	No	n.s.
80	-0.203493	-1.18624	0.779256	0.6637	No	n.s.
84	-0.0892806	-1.06887	0.890307	0.8478	No	n.s.
88	-2.25271	-5.6223	1.11688	0.1736	No	n.s.
92	-2.34382	-5.70777	1.02013	0.1573	No	n.s.
96	-1.79141	-6.05037	2.46754	0.3822	No	n.s.
100	-1.31715	-5.65675	3.02246	0.5256	No	n.s.

## Sheet: Ankle Velocity
SC Percentage	q | Sham & ActIIR-AB 5 mg	CI low | Sham & ActIIR-AB 5 mg	CI high | Sham & ActIIR-AB 5 mg	P-Value	Reject	Significance
4	-6.84492	-22.4269	8.73708	0.3621	No	n.s.
8	-6.84492	-22.4269	8.73708	0.3621	No	n.s.
12	-10.0573	-22.8814	2.76679	0.1147	No	n.s.
16	-6.15696	-17.7032	5.38928	0.2719	No	n.s.
20	-8.81061	-21.8645	4.2433	0.1697	No	n.s.
24	-10.9137	-25.8527	4.02541	0.1395	No	n.s.
28	-8.71108	-21.6871	4.2649	0.1719	No	n.s.
32	-4.96456	-16.2983	6.36913	0.3634	No	n.s.
36	-4.35166	-16.3305	7.62719	0.4489	No	n.s.
40	-4.64217	-9.20158	-0.0827485	0.0465	Yes	*
44	-0.219237	-3.18536	2.74688	0.8763	No	n.s.
48	0.0403556	-3.08772	3.16844	0.9783	No	n.s.
52	-0.292343	-1.44496	0.860272	0.595	No	n.s.
56	-0.767613	-2.02063	0.485405	0.21	No	n.s.
60	-0.0268324	-1.81115	1.75748	0.9747	No	n.s.
64	0.1569	-1.80316	2.11696	0.8661	No	n.s.
68	-0.487113	-3.01309	2.03886	0.6854	No	n.s.
72	-0.317835	-2.55765	1.92198	0.7653	No	n.s.
76	-0.134989	-2.71695	2.44697	0.9123	No	n.s.
80	-1.14179	-3.48456	1.20099	0.3136	No	n.s.
84	-1.20485	-3.20785	0.798155	0.2179	No	n.s.
88	-2.25717	-5.24005	0.725701	0.1269	No	n.s.
92	-3.04939	-6.12296	0.024183	0.0516	No	n.s.
96	-3.01587	-6.33367	0.30193	0.0715	No	n.s.
100	-2.8061	-5.90556	0.293367	0.0726	No	n.s.

## Sheet: Knee Velocity
SC Percentage	q | Sham & ActIIR-AB 5 mg	CI low | Sham & ActIIR-AB 5 mg	CI high | Sham & ActIIR-AB 5 mg	P-Value	Reject	Significance
4	-2.88248	-13.3453	7.58038	0.564	No	n.s.
8	-2.88248	-13.3453	7.58038	0.564	No	n.s.
12	-6.76734	-15.3887	1.854	0.1144	No	n.s.
16	-5.16892	-11.9202	1.5824	0.1228	No	n.s.
20	-7.27059	-14.3964	-0.144831	0.0461	Yes	*
24	-8.92847	-17.3321	-0.524826	0.0389	Yes	*
28	-6.91383	-15.07	1.24232	0.0905	No	n.s.
32	-4.58234	-12.2631	3.0984	0.2215	No	n.s.
36	-5.11517	-13.6317	3.40137	0.2186	No	n.s.
40	-4.92768	-10.1162	0.26088	0.061	No	n.s.
44	-2.81732	-7.2913	1.65665	0.1983	No	n.s.
48	-2.31719	-6.88347	2.24908	0.2948	No	n.s.
52	-1.91965	-5.39343	1.55414	0.2557	No	n.s.
56	-2.02392	-5.58322	1.53537	0.2428	No	n.s.
60	-2.14819	-5.43361	1.13724	0.1826	No	n.s.
64	-1.90236	-6.16194	2.35722	0.3544	No	n.s.
68	-1.4148	-5.86885	3.03924	0.5068	No	n.s.
72	-0.905951	-5.26469	3.45279	0.6626	No	n.s.
76	0.0772337	-4.51872	4.67319	0.9718	No	n.s.
80	0.0871032	-3.74173	3.91593	0.9618	No	n.s.
84	-0.728923	-4.3886	2.93076	0.6757	No	n.s.
88	-2.54538	-6.08777	0.997004	0.1456	No	n.s.
92	-2.95067	-6.76805	0.866699	0.1196	No	n.s.
96	-3.02461	-6.07113	0.0219096	0.0515	No	n.s.
100	-2.43103	-5.47333	0.611274	0.1086	No	n.s.

## Sheet: Hip Velocity
SC Percentage	q | Sham & ActIIR-AB 5 mg	CI low | Sham & ActIIR-AB 5 mg	CI high | Sham & ActIIR-AB 5 mg	P-Value	Reject	Significance
4	-2.06581	-9.04854	4.91692	0.536	No	n.s.
8	-2.06581	-9.04854	4.91692	0.536	No	n.s.
12	-3.59775	-10.1948	2.9993	0.2617	No	n.s.
16	-2.85392	-8.69936	2.99152	0.3128	No	n.s.
20	-4.89635	-11.0132	1.22051	0.108	No	n.s.
24	-6.11832	-12.7525	0.515847	0.068	No	n.s.
28	-5.65648	-12.4963	1.18338	0.0979	No	n.s.
32	-5.28437	-12.5219	1.9532	0.1397	No	n.s.
36	-5.30645	-12.8733	2.26043	0.1548	No	n.s.
40	-5.14042	-10.2608	-0.0200832	0.0492	Yes	*
44	-3.83886	-8.52034	0.842629	0.1004	No	n.s.
48	-3.00116	-7.88367	1.88135	0.2085	No	n.s.
52	-2.22987	-6.30789	1.84815	0.2605	No	n.s.
56	-2.80663	-7.08886	1.47561	0.1816	No	n.s.
60	-2.70022	-6.80721	1.40677	0.1803	No	n.s.
64	-2.17802	-7.23853	2.88249	0.3716	No	n.s.
68	-2.15769	-7.52958	3.2142	0.4035	No	n.s.
72	-1.50654	-6.76563	3.75254	0.5488	No	n.s.
76	-1.25898	-6.70471	4.18674	0.6277	No	n.s.
80	-0.288613	-5.23988	4.66265	0.9023	No	n.s.
84	-1.17404	-6.25792	3.90985	0.6281	No	n.s.
88	-2.32446	-6.76201	2.11309	0.2801	No	n.s.
92	-2.04994	-6.43329	2.33341	0.3329	No	n.s.
96	-2.42812	-5.85166	0.995426	0.1505	No	n.s.
100	-2.00109	-5.23064	1.22846	0.2051	No	n.s.

## Sheet: IliacCrest Velocity
SC Percentage	q | Sham & ActIIR-AB 5 mg	CI low | Sham & ActIIR-AB 5 mg	CI high | Sham & ActIIR-AB 5 mg	P-Value	Reject	Significance
4	-1.69436	-8.23357	4.84484	0.5872	No	n.s.
8	-1.69436	-8.23357	4.84484	0.5872	No	n.s.
12	-2.98173	-9.10595	3.14249	0.3141	No	n.s.
16	-1.87097	-7.14555	3.4036	0.4594	No	n.s.
20	-3.64664	-8.82147	1.52819	0.1529	No	n.s.
24	-4.67872	-10.1765	0.819048	0.0894	No	n.s.
28	-4.3437	-10.3022	1.61476	0.1402	No	n.s.
32	-4.26597	-10.7791	2.24719	0.1819	No	n.s.
36	-4.66743	-11.4542	2.11934	0.1623	No	n.s.
40	-5.16744	-10.5145	0.179654	0.0571	No	n.s.
44	-4.4835	-9.57149	0.604487	0.0796	No	n.s.
48	-4.12387	-9.34086	1.09312	0.1121	No	n.s.
52	-2.99282	-7.69655	1.71091	0.1939	No	n.s.
56	-3.12921	-7.8434	1.58498	0.1764	No	n.s.
60	-2.78116	-7.33716	1.77484	0.2115	No	n.s.
64	-2.50271	-7.70043	2.69501	0.3192	No	n.s.
68	-2.71986	-8.32734	2.88762	0.3158	No	n.s.
72	-2.47728	-7.73375	2.77919	0.3293	No	n.s.
76	-2.18352	-7.55316	3.18612	0.3978	No	n.s.
80	-0.80651	-6.01347	4.40045	0.7447	No	n.s.
84	-1.71892	-7.15922	3.72138	0.509	No	n.s.
88	-2.68862	-7.27346	1.89621	0.2291	No	n.s.
92	-2.39118	-7.09068	2.30832	0.2936	No	n.s.
96	-3.54452	-7.05593	-0.0331034	0.0482	Yes	*
100	-3.07398	-6.2312	0.0832504	0.0555	No	n.s.

[truncated: 3 more sheets: Ankle Angle, Knee Angle, Hip Angle]
