# Supplementary material for: ActIIR inhibition improves motor outcome and preserves muscle fibers after experimental autoimmune neuritis
Source: Acta Neuropathol Commun. 2026 Mar 27;14:86. doi: 10.1186/s40478-026-02277-z (PMC13063503; doi:10.1186/s40478-026-02277-z)
Supplement: Supplementary file 12 — Supplementary Material 12. [file 40478_2026_2277_MOESM12_ESM.xlsx]

## Sheet: Fig. 
Supplemental Table 5. REACTOME pathway analysis of all proteom top hits. Related to Figure 6C.
Pathway identifier	Pathway name	#Entities found	#Entities total	Entities ratio	Entities pValue	Entities FDR	#Reactions found	#Reactions total	Reactions ratio	Species identifier	Species name	Submitted entities found	Mapped entities	Found reaction identifiers
R-RNO-163282	Mitochondrial transcription initiation	1	3	0.000339751	0.00576009	0.121428	2	2	0.000234	10116	Rattus norvegicus	Q91ZW1	Q91ZW1	R-RNO-163296;R-RNO-163310
R-RNO-75944	Transcription from mitochondrial promoters	1	4	0.000453001	0.00767317	0.121428	2	3	0.000351	10116	Rattus norvegicus	Q91ZW1	Q91ZW1	R-RNO-163296;R-RNO-163310
R-RNO-73843	5-Phosphoribose 1-diphosphate biosynthesis	1	5	0.000566251	0.00958279	0.121428	2	2	0.000234	10116	Rattus norvegicus	P60892	P60892	R-RNO-111215;R-RNO-73580
R-RNO-3322077	Glycogen synthesis	1	6	0.000679502	0.0114889	0.121428	2	11	0.001287	10116	Rattus norvegicus	A0A0G2JTB2	A0A0G2JTB2	R-RNO-3322057;R-RNO-3322005
R-RNO-1247673	Erythrocytes take up oxygen and release carbon dioxide	1	8	0.000906002	0.0152909	0.121428	1	6	0.000702001	10116	Rattus norvegicus	P02091	P02091	R-RNO-1247668
R-RNO-2046105	Linoleic acid (LA) metabolism	1	8	0.000906002	0.0152909	0.121428	1	8	0.000936001	10116	Rattus norvegicus	P18163	P18163	R-RNO-2046098
R-RNO-9707616	Heme signaling	1	11	0.00124575	0.0209681	0.121428	2	12	0.001404	10116	Rattus norvegicus	P02091	P02091	R-RNO-9707504;R-RNO-9707516
R-RNO-1237044	Erythrocytes take up carbon dioxide and release oxygen	1	12	0.001359	0.0228536	0.121428	2	8	0.000936001	10116	Rattus norvegicus	P02091	P02091	R-RNO-1237325;R-RNO-6806831
R-RNO-1480926	O2/CO2 exchange in erythrocytes	1	12	0.001359	0.0228536	0.121428	3	14	0.001638	10116	Rattus norvegicus	P02091	P02091	R-RNO-1237325;R-RNO-1247668;R-RNO-6806831
R-RNO-156581	Methylation	1	12	0.001359	0.0228536	0.121428	1	11	0.001287	10116	Rattus norvegicus	P10760	P10760	R-RNO-174401
R-RNO-2142789	Ubiquinol biosynthesis	1	13	0.00147225	0.0247357	0.121428	6	11	0.001287	10116	Rattus norvegicus	Q4G064	Q4G064	R-RNO-2162194;R-RNO-2162188;R-RNO-2162195;R-RNO-2162193;R-RNO-2162186;R-RNO-2162187
R-RNO-2046104	alpha-linolenic (omega3) and linoleic (omega6) acid metabolism	1	13	0.00147225	0.0247357	0.121428	2	21	0.002457	10116	Rattus norvegicus	P18163	P18163	R-RNO-2046098;R-RNO-2046085
R-RNO-2046106	alpha-linolenic acid (ALA) metabolism	1	13	0.00147225	0.0247357	0.121428	1	13	0.001521	10116	Rattus norvegicus	P18163	P18163	R-RNO-2046085
R-RNO-9711123	Cellular response to chemical stress	2	143	0.0161948	0.030357	0.121428	4	72	0.00842401	10116	Rattus norvegicus	Q6PEC0;P02091	Q6PEC0;P02091	R-RNO-9709360;R-RNO-9709317;R-RNO-9707504;R-RNO-5696197
R-RNO-71336	Pentose phosphate pathway	1	16	0.001812	0.0303616	0.121446	2	20	0.00234	10116	Rattus norvegicus	P60892	P60892	R-RNO-111215;R-RNO-73580
R-RNO-8982491	Glycogen metabolism	1	17	0.00192525	0.0322301	0.124565	2	20	0.00234	10116	Rattus norvegicus	A0A0G2JTB2	A0A0G2JTB2	R-RNO-3322057;R-RNO-3322005
R-RNO-75876	Synthesis of very long-chain fatty acyl-CoAs	1	21	0.00237826	0.0396702	0.124565	1	10	0.00117	10116	Rattus norvegicus	P18163	P18163	R-RNO-201035
R-RNO-9013422	RHOBTB1 GTPase cycle	1	22	0.00249151	0.0415218	0.124565	1	2	0.000234	10116	Rattus norvegicus	P61203	P61203	R-RNO-9018778
R-RNO-8978934	Metabolism of cofactors	1	24	0.00271801	0.0452149	0.130578	6	23	0.002691	10116	Rattus norvegicus	Q4G064	Q4G064	R-RNO-2162194;R-RNO-2162188;R-RNO-2162195;R-RNO-2162193;R-RNO-2162186;R-RNO-2162187
R-RNO-1614635	Sulfur amino acid metabolism	1	24	0.00271801	0.0452149	0.130578	1	30	0.00351	10116	Rattus norvegicus	P10760	P10760	R-RNO-174401
R-RNO-9768727	Regulation of CDH1 posttranslational processing and trafficking to plasma membrane	1	30	0.00339751	0.0562141	0.130578	2	13	0.001521	10116	Rattus norvegicus	B1WC34	B1WC34	R-RNO-9932352;R-RNO-9932913
R-RNO-75105	Fatty acyl-CoA biosynthesis	1	32	0.00362401	0.059854	0.130578	1	21	0.002457	10116	Rattus norvegicus	P18163	P18163	R-RNO-201035
R-RNO-9706574	RHOBTB GTPase Cycle	1	34	0.00385051	0.0634806	0.130578	1	4	0.000468	10116	Rattus norvegicus	P61203	P61203	R-RNO-9018778
R-RNO-3299685	Detoxification of Reactive Oxygen Species	1	35	0.00396376	0.0652889	0.130578	1	28	0.003276	10116	Rattus norvegicus	Q6PEC0	Q6PEC0	R-RNO-5696197
R-RNO-5696394	DNA Damage Recognition in GG-NER	1	38	0.00430351	0.0706943	0.141389	1	5	0.000585001	10116	Rattus norvegicus	P61203	P61203	R-RNO-5691006
R-RNO-6781823	Formation of TC-NER Pre-Incision Complex	1	47	0.00532276	0.0867345	0.173469	1	7	0.000819001	10116	Rattus norvegicus	P61203	P61203	R-RNO-6781833
R-RNO-71387	Metabolism of carbohydrates and carbohydrate derivatives	2	262	0.0296716	0.0892125	0.178425	4	201	0.023517	10116	Rattus norvegicus	P60892;A0A0G2JTB2	P60892;A0A0G2JTB2	R-RNO-111215;R-RNO-73580;R-RNO-3322057;R-RNO-3322005
R-RNO-9707564	Cytoprotection by HMOX1	1	49	0.00554926	0.0902634	0.180527	3	14	0.001638	10116	Rattus norvegicus	P02091	P02091	R-RNO-9709360;R-RNO-9709317;R-RNO-9707504
R-RNO-6781827	Transcription-Coupled Nucleotide Excision Repair (TC-NER)	1	71	0.00804077	0.128244	0.188775	1	16	0.001872	10116	Rattus norvegicus	P61203	P61203	R-RNO-6781833
R-RNO-5696399	Global Genome Nucleotide Excision Repair (GG-NER)	1	77	0.00872027	0.13834	0.188775	1	18	0.002106	10116	Rattus norvegicus	P61203	P61203	R-RNO-5691006
R-RNO-9837999	Mitochondrial protein degradation	1	82	0.00928652	0.14667	0.188775	5	16	0.001872	10116	Rattus norvegicus	Q91ZW1	Q91ZW1	R-RNO-9838093;R-RNO-9838035;R-RNO-9838081;R-RNO-9838289;R-RNO-9838321
R-RNO-156580	Phase II - Conjugation of compounds	1	93	0.0105323	0.164728	0.188775	1	64	0.00748801	10116	Rattus norvegicus	P10760	P10760	R-RNO-174401
R-RNO-5696398	Nucleotide Excision Repair	1	100	0.011325	0.176032	0.188775	2	34	0.003978	10116	Rattus norvegicus	P61203	P61203	R-RNO-6781833;R-RNO-5691006
R-RNO-8856825	Cargo recognition for clathrin-mediated endocytosis	1	102	0.0115515	0.179235	0.188775	2	15	0.001755	10116	Rattus norvegicus	P61203	P61203	R-RNO-8863723;R-RNO-8863721
R-RNO-8957275	Post-translational protein phosphorylation	1	108	0.012231	0.188775	0.188775	1	1	0.000117	10116	Rattus norvegicus	B1WC34	B1WC34	R-RNO-8952289
R-RNO-2168880	Scavenging of heme from plasma	1	109	0.0123443	0.190354	0.190354	5	12	0.001404	10116	Rattus norvegicus	P02091	P02091	R-RNO-2168885;R-RNO-2168884;R-RNO-2168883;R-RNO-2168889;R-RNO-2230938
R-RNO-2173782	Binding and Uptake of Ligands by Scavenger Receptors	1	120	0.01359	0.207541	0.207541	5	19	0.002223	10116	Rattus norvegicus	P02091	P02091	R-RNO-2168885;R-RNO-2168884;R-RNO-2168883;R-RNO-2168889;R-RNO-2230938
R-RNO-9764265	Regulation of CDH1 Expression and Function	1	120	0.01359	0.207541	0.207541	2	34	0.003978	10116	Rattus norvegicus	B1WC34	B1WC34	R-RNO-9932352;R-RNO-9932913
R-RNO-9764274	Regulation of Expression and Function of Type I Classical Cadherins	1	120	0.01359	0.207541	0.207541	2	34	0.003978	10116	Rattus norvegicus	B1WC34	B1WC34	R-RNO-9932352;R-RNO-9932913
R-RNO-9759476	Regulation of Homotypic Cell-Cell Adhesion	1	127	0.0143828	0.218299	0.218299	2	41	0.004797	10116	Rattus norvegicus	B1WC34	B1WC34	R-RNO-9932352;R-RNO-9932913
R-RNO-2262752	Cellular responses to stress	2	466	0.0527746	0.225348	0.225348	5	230	0.02691	10116	Rattus norvegicus	Q6PEC0;P02091	Q6PEC0;P02091	R-RNO-9709360;R-RNO-9709317;R-RNO-9707504;R-RNO-5696197;R-RNO-9707516
R-RNO-381426	Regulation of Insulin-like Growth Factor (IGF) transport and uptake by Insulin-like Growth Factor Binding Proteins (IGFBPs)	1	134	0.0151755	0.228919	0.228919	1	14	0.001638	10116	Rattus norvegicus	B1WC34	B1WC34	R-RNO-8952289
R-RNO-8856828	Clathrin-mediated endocytosis	1	140	0.015855	0.237914	0.237914	2	32	0.003744	10116	Rattus norvegicus	P61203	P61203	R-RNO-8863723;R-RNO-8863721
R-RNO-1430728	Metabolism	5	1783	0.201925	0.248357	0.248357	14	1809	0.211653	10116	Rattus norvegicus	P60892;P18163;Q4G064;P10760;A0A0G2JTB2	P60892;P18163;Q4G064;P10760;A0A0G2JTB2	R-RNO-2162194;R-RNO-111215;R-RNO-2162195;R-RNO-73580;R-RNO-3322057;R-RNO-2162193;R-RNO-2046085;R-RNO-2162186;R-RNO-174401;R-RNO-201035;R-RNO-2162188;R-RNO-2046098;R-RNO-3322005;R-RNO-2162187
R-RNO-418990	Adherens junctions interactions	1	151	0.0171008	0.254148	0.254148	2	55	0.00643501	10116	Rattus norvegicus	B1WC34	B1WC34	R-RNO-9932352;R-RNO-9932913
R-RNO-421270	Cell-cell junction organization	1	159	0.0180068	0.26575	0.26575	2	58	0.00678601	10116	Rattus norvegicus	B1WC34	B1WC34	R-RNO-9932352;R-RNO-9932913
R-RNO-8978868	Fatty acid metabolism	1	161	0.0182333	0.268623	0.268623	3	186	0.021762	10116	Rattus norvegicus	P18163	P18163	R-RNO-201035;R-RNO-2046098;R-RNO-2046085
R-RNO-8953897	Cellular responses to stimuli	2	528	0.0597961	0.270399	0.270399	5	265	0.031005	10116	Rattus norvegicus	Q6PEC0;P02091	Q6PEC0;P02091	R-RNO-9709360;R-RNO-9709317;R-RNO-9707504;R-RNO-5696197;R-RNO-9707516
R-RNO-196854	Metabolism of vitamins and cofactors	1	169	0.0191393	0.280013	0.280013	6	169	0.019773	10116	Rattus norvegicus	Q4G064	Q4G064	R-RNO-2162194;R-RNO-2162188;R-RNO-2162195;R-RNO-2162193;R-RNO-2162186;R-RNO-2162187
R-RNO-446728	Cell junction organization	1	184	0.0208381	0.30092	0.30092	2	72	0.00842401	10116	Rattus norvegicus	B1WC34	B1WC34	R-RNO-9932352;R-RNO-9932913
R-RNO-211859	Biological oxidations	1	198	0.0224236	0.319916	0.319916	1	172	0.020124	10116	Rattus norvegicus	P10760	P10760	R-RNO-174401
R-RNO-1500931	Cell-Cell communication	1	207	0.0234428	0.331871	0.331871	2	88	0.010296	10116	Rattus norvegicus	B1WC34	B1WC34	R-RNO-9932352;R-RNO-9932913
R-RNO-8951664	Neddylation	1	211	0.0238958	0.33712	0.33712	2	42	0.004914	10116	Rattus norvegicus	P61203	P61203	R-RNO-8956045;R-RNO-8956040
R-RNO-71291	Metabolism of amino acids and derivatives	1	235	0.0266138	0.367809	0.367809	1	217	0.025389	10116	Rattus norvegicus	P10760	P10760	R-RNO-174401
R-RNO-5653656	Vesicle-mediated transport	2	677	0.0766704	0.378595	0.378595	7	201	0.023517	10116	Rattus norvegicus	P02091;P61203	P02091;P61203	R-RNO-2168885;R-RNO-8863723;R-RNO-2168884;R-RNO-2168883;R-RNO-2168889;R-RNO-8863721;R-RNO-2230938
R-RNO-73894	DNA Repair	1	283	0.0320498	0.425221	0.425221	2	256	0.029952	10116	Rattus norvegicus	P61203	P61203	R-RNO-6781833;R-RNO-5691006
R-RNO-9012999	RHO GTPase cycle	1	408	0.0462061	0.552568	0.552568	1	76	0.00889201	10116	Rattus norvegicus	P61203	P61203	R-RNO-9018778
R-RNO-6798695	Neutrophil degranulation	1	497	0.0562854	0.626499	0.626499	2	10	0.00117	10116	Rattus norvegicus	P02091	P02091	R-RNO-6800434;R-RNO-6798745
R-RNO-199991	Membrane Trafficking	1	558	0.0631937	0.670355	0.670355	2	182	0.021294	10116	Rattus norvegicus	P61203	P61203	R-RNO-8863723;R-RNO-8863721
R-RNO-392499	Metabolism of proteins	3	1722	0.195017	0.672162	0.672162	8	659	0.0771031	10116	Rattus norvegicus	B1WC34;Q91ZW1;P61203	B1WC34;Q91ZW1;P61203	R-RNO-9838093;R-RNO-8956045;R-RNO-8952289;R-RNO-9838035;R-RNO-9838081;R-RNO-9838289;R-RNO-8956040;R-RNO-9838321
R-RNO-194315	Signaling by Rho GTPases	1	607	0.0687429	0.702023	0.702023	1	161	0.018837	10116	Rattus norvegicus	P61203	P61203	R-RNO-9018778
R-RNO-556833	Metabolism of lipids	1	610	0.0690827	0.703866	0.703866	3	718	0.0840061	10116	Rattus norvegicus	P18163	P18163	R-RNO-201035;R-RNO-2046098;R-RNO-2046085
R-RNO-9716542	Signaling by Rho GTPases, Miro GTPases and RHOBTB3	1	620	0.0702152	0.709931	0.709931	1	166	0.019422	10116	Rattus norvegicus	P61203	P61203	R-RNO-9018778
R-RNO-597592	Post-translational protein modification	2	1277	0.144621	0.727803	0.727803	3	504	0.0589681	10116	Rattus norvegicus	B1WC34;P61203	B1WC34;P61203	R-RNO-8956045;R-RNO-8952289;R-RNO-8956040
R-RNO-382551	Transport of small molecules	1	656	0.0742922	0.730811	0.730811	3	420	0.04914	10116	Rattus norvegicus	P02091	P02091	R-RNO-1237325;R-RNO-1247668;R-RNO-6806831
R-RNO-168249	Innate Immune System	1	993	0.112458	0.868412	0.868412	2	442	0.0517141	10116	Rattus norvegicus	P02091	P02091	R-RNO-6800434;R-RNO-6798745
R-RNO-74160	Gene expression (Transcription)	1	996	0.112797	0.869266	0.869266	2	404	0.047268	10116	Rattus norvegicus	Q91ZW1	Q91ZW1	R-RNO-163296;R-RNO-163310
R-RNO-168256	Immune System	1	1761	0.199434	0.97721	0.97721	2	1128	0.131976	10116	Rattus norvegicus	P02091	P02091	R-RNO-6800434;R-RNO-6798745
R-RNO-162582	Signal Transduction	1	2139	0.242242	0.991046	0.991046	1	1754	0.205218	10116	Rattus norvegicus	P61203	P61203	R-RNO-9018778
